# Supplementary material for: Evaluating genomic signatures of aging in brain tissue as it relates to Alzheimer’s disease
Source: Sci Rep. 2023 Sep 7;13:14747. doi: 10.1038/s41598-023-41400-1 (PMC10484923; doi:10.1038/s41598-023-41400-1)
Supplement: Supplementary file 2 — Supplementary Table 2. [file 41598_2023_41400_MOESM2_ESM.xlsx]

## Sheet: Table1
	Table 1. Characteristics of ROSMAP study subjects with multi-omics data available from brain DLPFC samples. N(%) presented for categorical variables and mean ± se for quantitative traits.
		All Samples
	N	367
	Sex (male)	128 (34.9%)
	Age at death (years)	88.4 ± 6.7
	Whole Genomce Seq	367
	Methylation profiles	258
	RNA seq	256
	ApoE e4 carriers (n(%))	95 (25.9%)
	Dementia diagnosis
	No Dementia	195 (53.1%)
	Dementia	172 (46.9%)
	Cognitive Impairment diagnosis
	NCI	102 (27.8%)
	CI	265 (72.2%)
	Global cognition	-1.02 ± 1.18
	Cognitive decline	-0.03 ± 0.10
	NIA-Reagan diagnosis
	No AD	108 (30.5%)
	AD	246 (69.5%)
	Global AD pathology	0.84 ± 0.66
	Amyloid	1.85 ± 1.16
	Tau	2.34 ± 1.35
	TDP-43
	none	172 (51.3%)
	amygdala	54 (16.1%)
	limbic	79 (23.6%)
	neocortical	30 (9.0%)
	Lewy Bodies
	none	270 (76.9%)
	nigral	6 (1.7%)
	limbic	24 (6.8%)
	neocortical	51 (14.5%)
	Hippocampal sclerosis
	not present	321 (88.7%)
	present	41 (11.3%)
	Gross chronic infarcts
	None	226 (61.6%)
	One or more	141 (38.4%)
	Microinfarcts
	None	263 (71.7%)
	One or more	104 (28.3%)
	Cerebral amyloid angiopathy
	none	69 (19.3%)
	mild	158 (44.1%)
	moderate	87 (24.3%)
	severe	44 (12.3%)
	Cerebral atherosclerosis
	none	50 (13.7%)
	mild	165 (45.2%)
	moderate	117 (32.1%)
	severe	33 (9.0%)
	Arterioloscerosis
	none	102 (27.9%)
	mild	120 (32.8%)
	moderate	103 (28.1%)
	severe	41 (11.2%)
	Note: There is a difference in the set of samples used in each analysis. The analysis of mtDNAcn and TL used N=256 samples with neuronal cell composition estimates from RNASeq data. The analysis of mtDNAcn, TL, and Cortical clock used N=258 samples with available methylation data and cell composition was estimated from methylation. There are N=171 samples that are a direct overlap between the two…

## Sheet: Table 2
	Table 2. Association of brain TL with clinical and neuropathologic phenotypes adjusting for cell composition from RNAseq data in N=256 DLPFC brain samples and joint analysis evaluating the association of mtDNAcn, Cortical age and TL with outcomes adjusting for neuronal proportions from methylation data in N=258 DLPFC brain samples. Effect sizes are presented as Odds Ratios for categorical traits.…
		Modeling brain TL alone			Joint analysis of mtDNAcn, cortical clock, and brain TL
	phenotype	Effect TL	P TL		Effect mtDNAcn	P mtDNAcn	Effect clock	P clock	Effect TL	P TL
	Dementia diagnosis	0.940954	0.6077		0.614058	0.000750645	1.05662	0.246752	1.05982	0.678008
	Cognitive Impairment diagnosis	0.892992	0.39477		0.690649	0.0318064	1.03612	0.531491	0.959536	0.799696
	Global cognition*	0.00238441	0.967691		0.317799	1.71097e-05	-0.0619876	0.0134173	-0.0622387	0.394561
	Cognitive decline*	-0.00103397	0.845012		0.0297416	1.81968e-05	-0.00425577	0.0675684	-0.0043344	0.528605
	NIA-Reagan diagnosis	0.967787	0.794381		0.792128	0.158427	1.18919	0.00291711	1.12131	0.465247
	Global AD pathology*	-0.000216747	0.992197		-0.0702795	0.00335264	0.0297439	0.00031276	0.0290758	0.224163
	Amyloid*	-0.14955	0.0232455		-0.050571	0.445026	0.0647239	0.00465054	0.112595	0.0909984
	Tau*	0.0415844	0.557645		-0.296883	0.000661193	0.0700898	0.018295	0.0953179	0.271054
	TDP-43	0.886801	0.277121		0.92435	0.54333	1.0303	0.516953	1.06763	0.605574
	Lewy bodies	0.884096	0.374508		0.880492	0.421619	1.16489	0.00633627	1.02137	0.90013
	Hippocampal sclerosis	0.563054	0.00146797		1.67388	0.0298437	1.08152	0.303513	1.02545	0.913275
	Gross chronic infarcts	0.875921	0.265531		0.751454	0.0374457	1.03861	0.41954	0.975657	0.859087
	Microinfarcts	0.828155	0.144313		0.843276	0.244527	1.05526	0.282914	1.03081	0.838845
	Cerebral amyloid angiopathy	1.08187	0.445943		0.784349	0.0449371	1.02324	0.581033	1.02821	0.820437
	Cerebral atherosclerosis	1.4407	0.000744683		0.810567	0.0899765	0.940575	0.156471	1.10356	0.424356
	Arteriolsclerosis	0.950937	0.620028		0.812162	0.0867436	0.940976	0.132711	0.876838	0.263241
	Each outcome was analyzed separately in a regression model adjusted for age, sex, and neuronal fraction from either RNA seq data (Modeling brain TL alone) or methylation data (Joint analysis of mtDNAcn, cortical clock, and brain TL). Clinical dementia diagnosis, MCI diagnosis, global cognition, and cognitive decline were adjusted for age, sex, neuronal fraction, and years of education. The beta v…

## Sheet: Supplemental Table 1
	Supplemental Table 1. Association of binary age acceleration based on mtDNAcn and cortical clock age with clinical and neuropathologic phenotypes adjusting for neuronal proportions from methylation data in N=258 DLPFC brain samples. Effect sizes are presented as Odds Ratios for categorical traits.To show the impact of age acceleration on multiple aging measures, three comparisons are shown: indiv…
		Effect CNaa+	pCNaa+	Effect CCaa+	pCCaa+	Effect CNaa+/CCaa+	pCNaa+/CCaa+	P-value for departure from additivity
	Dementia diagnosis	1.98493	0.00934853	1.59903	0.0666172	2.73406	0.0041175	0.4913
	Cognitive Impairment diagnosis	1.50347	0.196088	1.70947	0.0835651	2.27483	0.0514729	0.8989
	Global cognition*	-0.600405	5.95251e-05	-0.55112	0.000146272	-1.00713	7.781e-07	0.06945
	Cognitive decline*	-0.062385	1.20792e-05	-0.0405721	0.00374284	-0.0947551	2.4601e-06	0.07926
	NIA-Reagan diagnosis	1.39921	0.271255	1.82438	0.0471616	2.61941	0.0273557	0.1502
	Global AD pathology*	0.137242	0.0048533	0.139181	0.00318102	0.249163	0.000116055	0.1742
	Amyloid*	0.0620915	0.64443	0.196787	0.129375	0.261546	0.106991	0.7675
	Tau*	0.575059	0.00105383	0.494815	0.00361506	0.951932	4.88558e-05	0.01764
	TDP-43	1.06991	0.793098	1.09913	0.703787	1.17955	0.623635	0.09361
	Lewy bodies	1.57491	0.148121	2.48211	0.00408936	3.47909	0.00405964	0.9653
	Hippocampal sclerosis	0.767144	0.555504	1.50064	0.351135	1.38742	0.612646	0.2183
